# Supplementary material for: Mitochondrial related Mendelian randomization identifies causal associations between metabolic disorders and childhood neurodevelopmental disorders
Source: Medicine (Baltimore). 2024 Nov 15;103(46):e40481. doi: 10.1097/MD.0000000000040481 (PMC11575971; doi:10.1097/MD.0000000000040481)
Supplement: Supplementary file 1 [file medi-103-e40481-s001.xlsx]

## Sheet: Table S1
Supplementary Table 1. GWAS summary statistics: source and description
Phenotypes	Consortium	Sample sizes	Download
mtDNA-CN	NA	383476	https://www.ebi.ac.uk/gwas/publications/35023831#study_panel
Disorders of Lipoprotein Metabolism	FinnGen	361892	https://storage.googleapis.com/finngen-public-data-r9/summary_stats/finngen_R9_E4_LIPOPROT.gz
Disorders of Iron Metabolism	FinnGen	324474	https://storage.googleapis.com/finngen-public-data-r9/summary_stats/finngen_R9_E4_IRON_MET.gz
Autism Spectrum Disorder	PGC	46351	https://figshare.com/articles/dataset/asd2019/14671989
Attention-deficit Hyperactivity Disorder	PGC	225534	https://figshare.com/articles/dataset/adhd2022/22564390
Tourette Syndrome	PGC	14307	https://figshare.com/articles/dataset/ts2019/14672232
Notes: mtDNA-CN, mitochondrial DNA copy number; ASD, autism spectrum disorder; ADHD, attention-deficit hyperactivity disorder; TS, Tourette syndrome; NA, not applicable; FinnGen, Finnish gene biobank; PGC, Psychiatric Genomics Consortium.
