# Supplementary material for: Mitochondrial related Mendelian randomization identifies causal associations between metabolic disorders and childhood neurodevelopmental disorders
Source: Medicine (Baltimore). 2024 Nov 15;103(46):e40481. doi: 10.1097/MD.0000000000040481 (PMC11575971; doi:10.1097/MD.0000000000040481)
Supplement: Supplementary file 2 [file medi-103-e40481-s002.xlsx]

## Sheet: Table S2
Supplementary Table 2. Potential confounders of exposure SNPs at P < 1 × 10-5 in the PhenoScanner database
Exposure	Excluded SNP	Trait
mtDNA-CN	rs114694170	Platelet count, Mean platelet volume, Platelet distribution width, Plateletcrit, Vascular endothelial growth factor levels, Mean corpuscular volume, Mean corpuscular hemoglobin
	rs6511720	Low density lipoprotein, Cholesterol total, Self-reported high cholesterol, Medication for cholesterol, blood pressure or diabetes: cholesterol lowering medication, Treatment with cholesterol lowering medication, Coronary artery disease, Metabolic syndrome domains Atherogenic Dyslipidemia PC1, APOB assay lipoprotein fraction concentration, Illnesses of father: heart disease, Abdominal aortic aneu…
	rs28665408	Mean platelet volume, Platelet distribution width, Plateletcrit, Self-reported hypothyroidism or myxoedema, Immature fraction of reticulocytes
	rs200309755	Mean platelet volume, Platelet count
	rs212930	Mean corpuscular hemoglobin, Plateletcrit, Self-reported malabsorption or coeliac disease, Reticulocyte count, Primary sclerosing cholangitis, Disorders of mineral metabolism, IgA deficiency, Height
Disorders of Lipoprotein Metabolism	rs115864880	Systemic lupus erythematosus
	rs17612693	Coronary artery disease, Illnesses of father: heart disease
	rs3135365	Rheumatoid arthritis, Treatment with insulin product, Self-reported multiple sclerosis, Started insulin within one year diagnosis of diabetes, Treatment with levothyroxine sodium, Medication for cholesterol, blood pressure or diabetes: insulin, Hayfever, allergic rhinitis or eczema, IgA deficiency, Height, Forced vital capacity, Long-standing illness, disability or infirmity, Lumiracoxib related …
	rs9268951	Rheumatoid arthritis, Ulcerative colitis, White blood cell count, Inflammatory bowel disease, Body mass index
	rs6905288	Waist hip ratio, Coronary artery disease, Reticulocyte count
	rs3918226	Vascular or heart problems diagnosed by doctor: none of the above, Self-reported hypertension, Treatment with blood pressure medication, Coronary artery disease, Height, Birth weight of first child, Number of treatments or medications taken
	rs1333047	Coronary artery disease, Myocardial infarction, Chronic ischaemic heart disease, Illnesses of father: heart disease, Vascular or heart problems diagnosed by doctor: angina, Fathers age at death
	rs115478735	Hemoglobin concentration, Red blood cell count, White blood cell count, High grade serous ovarian cancer
	rs76895963	Height, Whole body water mass, Basal metabolic rate, Weight, Hip circumference, Diabetes diagnosed by doctor, Impedance of leg left, Forced vital capacity, best measure, Forced vital capacity, best measure, Forced expiratory volume in 1-second, Neoplasm of uncertain or unknown behaviour of endocrine glands, Heel bone mineral density
	rs8438	Red blood cell count, Invasive ovarian cancer, Impedance of whole body, Impedance of arm right
Notes: SNP, single nucleotide polymorphisms; mtDNA-CN, mitochondrial DNA copy number.
