# Supplementary material for: Mitochondrial related Mendelian randomization identifies causal associations between metabolic disorders and childhood neurodevelopmental disorders
Source: Medicine (Baltimore). 2024 Nov 15;103(46):e40481. doi: 10.1097/MD.0000000000040481 (PMC11575971; doi:10.1097/MD.0000000000040481)
Supplement: Supplementary file 3 [file medi-103-e40481-s003.xlsx]

## Sheet: Table S3
Supplementary Table 3. SNPs used as genetic instrumental variables and their relationship to mtDNA-CN (exposure) and outcome
SNP	A1	A2	mtDNA-CN (Exposure)				R2	F-statistics	Outcome
			EAF	Beta	SE	P-value			EAF	Beta	SE	P-value
Autism Spectrum Disorder
rs1065853	T	G	0.0626	0.0388	0.0039	1.59e-23	0.000258038	98.977	0.0812	-0.0120017	0.0255	0.6367
rs10749636	A	G	0.7694	0.0155	0.0025	5.43e-10	0.000100231	38.44	0.772	-0.016902	0.0167	0.3114
rs10835540	A	T	0.333	0.0184	0.0023	5.74e-16	0.000166867	64	0.324	-0.00879859	0.0148	0.5509
rs11064074	T	C	0.4294	0.0197	0.0021	4.87e-20	0.000229433	88.0023	0.483	0.00840458	0.0143	0.5549
rs11085147	T	C	0.0865	0.0756	0.0036	1.54e-95	0.00114869	441	0.0976	-0.0465048	0.023	0.04287
rs1127787	A	G	0.173	-0.0159	0.0028	1.49e-08	8.40821e-05	32.2462	0.161	-0.00830439	0.0188	0.6589
rs11553699	G	A	0.1193	0.0445	0.0032	1.45e-43	0.000504038	193.384	0.129	-0.0244975	0.0223	0.2704
rs11764390	A	G	0.4543	-0.0122	0.0022	1.55e-08	8.01865e-05	30.7521	0.458	-0.00409839	0.0141	0.7701
rs12052715	G	C	0.6938	-0.0133	0.0024	1.72e-08	8.0077e-05	30.7101	0.715	-0.0115036	0.0153	0.4507
rs12148	G	T	0.6183	-0.0139	0.0022	1.32e-10	0.000104088	39.9194	0.609	0.00369682	0.0142	0.794
rs12247015	G	A	0.4245	0.0337	0.0021	1.28e-55	0.000671107	257.526	0.408	-0.0009995	0.0143	0.9434
rs12426673	T	G	0.6233	-0.0141	0.0021	4.03e-11	0.000117547	45.0816	0.581	-0.00480151	0.014	0.7335
rs13084580	T	C	0.1014	0.0244	0.0033	2.19e-13	0.000142545	54.6703	0.106	-0.0181029	0.0226	0.4246
rs13088724	A	G	0.2584	0.0175	0.0026	7.7e-12	0.000118124	45.3033	0.222	0.0105046	0.0167	0.5307
rs1354034	C	T	0.5994	-0.0268	0.0022	2.05e-35	0.000386828	148.397	0.612	-0.0077995	0.0142	0.5823
rs156355	C	T	0.496	0.0214	0.0022	6.41e-23	0.000246682	94.6198	0.46	-0.0231988	0.0148	0.1162
rs1569419	C	T	0.7555	0.0189	0.0025	6.87e-14	0.000149019	57.1536	0.785	0.0203048	0.0183	0.268
rs1598010	A	G	0.1302	0.0168	0.003	2.41e-08	8.17716e-05	31.36	0.137	-0.00609856	0.0201	0.761
rs1613662	A	G	0.8549	-0.0167	0.0028	3.9e-09	9.27552e-05	35.5727	0.835	0.0100988	0.0186	0.5871
rs1760940	C	A	0.2455	0.0263	0.0024	5.2e-27	0.000313051	120.085	0.224	-0.0255995	0.0181	0.1573
rs192890685	T	C	0.0557	0.0247	0.0044	1.93e-08	8.21703e-05	31.5129	0.0663	-0.0488962	0.0288	0.08908
rs2015599	A	G	0.4274	0.0123	0.0021	6.03e-09	8.94529e-05	34.3061	0.446	0.00489798	0.0139	0.7238
rs2038480	T	A	0.832	0.0162	0.0027	1.39e-09	9.38693e-05	36	0.809	0.0142003	0.0179	0.4286
rs2245946	A	G	0.662	0.0317	0.0023	9.38e-45	0.000495119	189.96	0.686	-0.010697	0.0149	0.4742
rs2263663	T	C	0.2296	0.02	0.0024	1.97e-16	0.000181059	69.4444	0.251	-0.0129029	0.0159	0.4175
rs2274319	C	T	0.675	-0.0139	0.0022	4.09e-10	0.000104088	39.9194	0.662	0.00930314	0.0146	0.5248
rs2290507	A	G	0.1292	0.0223	0.0031	3.64e-13	0.000134924	51.7471	0.119	0.0184979	0.0216	0.3915
rs2304693	A	G	0.161	0.0181	0.0028	5.11e-11	0.000108957	41.787	0.177	-0.0163022	0.018	0.3653
rs2322718	G	T	0.4533	0.0136	0.0021	1.53e-10	0.000109359	41.941	0.451	0.0037972	0.0139	0.7832
rs289713	A	T	0.7843	-0.0149	0.0027	4.14e-08	7.94095e-05	30.454	0.806	-0.011597	0.0179	0.5171
rs2977608	C	A	0.7783	0.0236	0.0025	2.58e-21	0.00023233	89.1136	0.73	-0.0125015	0.0178	0.4843
rs3766744	A	G	0.4722	-0.0179	0.0021	2.91e-17	0.000189429	72.6553	0.47	-0.00700447	0.0141	0.6223
rs385893	C	T	0.493	0.0153	0.0021	5.96e-13	0.000138403	53.0816	0.529	-0.0150955	0.0138	0.2725
rs3961455	A	G	0.2803	0.0142	0.0024	4.31e-09	9.12802e-05	35.0069	0.249	0.0001	0.016	0.9963
rs445	T	C	0.1143	0.0207	0.0036	8.85e-09	8.62105e-05	33.0625	0.0997	-0.0011006	0.0232	0.9613
rs4698839	T	C	0.3807	0.0124	0.0022	9.47e-09	8.28369e-05	31.7686	0.39	0.00279609	0.0142	0.8459
rs4814776	A	C	0.3469	-0.03	0.0023	2e-40	0.000443462	170.132	0.345	0.00850374	0.0146	0.5619
rs4841132	G	A	0.9264	-0.0212	0.0037	7.46e-09	8.56038e-05	32.8298	0.9094	0.00930314	0.024	0.6994
rs4895441	G	A	0.2734	0.0177	0.0024	8.31e-14	0.000141816	54.3906	0.261	-0.00119928	0.0157	0.9411
rs5012419	G	A	0.5915	0.0247	0.0022	2.66e-29	0.0003286	126.052	0.639	0.00329542	0.0144	0.8211
rs56069439	A	C	0.2604	-0.0274	0.0023	2.3e-32	0.000369953	141.921	0.307	0.0242047	0.015	0.1073
rs57066921	G	T	0.0189	-0.1081	0.0081	8.98e-41	0.000464239	178.107	0.014	0.015002	0.0603	0.804
rs5745582	T	C	0.2247	0.021	0.0028	3.46e-14	0.000146663	56.25	0.206	-0.000500125	0.017	0.9778
rs6105852	A	G	0.5179	0.0221	0.0021	1.41e-25	0.000288724	110.751	0.536	-0.0230025	0.0138	0.09577
rs62641680	A	G	0.0249	-0.0903	0.0063	4.63e-47	0.000535456	205.444	0.0266	-0.0872041	0.0487	0.07365
rs6959832	A	G	0.5139	-0.021	0.0021	2.1e-23	0.000260705	100	0.524	-0.0247026	0.014	0.0771
rs701834	T	C	0.1839	-0.0254	0.0026	1.12e-22	0.000248814	95.4379	0.201	-0.0229002	0.0174	0.1865
rs72660908	G	C	0.3877	0.0457	0.0021	8.25e-101	0.00123344	473.58	0.383	-0.0200967	0.0146	0.1689
rs72698722	T	C	0.1938	-0.0192	0.0027	1.25e-12	0.00013185	50.5679	0.192	0.00819632	0.0176	0.6416
rs74750282	C	T	0.0646	0.038	0.0038	4.29e-24	0.000260705	100	0.082	-0.000499875	0.0252	0.983
rs74874677	G	A	0.0298	-0.0819	0.0071	3.62e-31	0.000346866	133.061	0.019	0.0226956	0.0505	0.6529
rs7705526	A	C	0.337	0.0178	0.0023	6.46e-15	0.000156163	59.8941	0.35	0.0219963	0.0158	0.1641
rs77261872	T	C	0.1431	0.0262	0.0032	2.28e-16	0.000174779	67.0352	0.121	-0.0267958	0.0212	0.2063
rs78909033	A	G	0.1233	-0.021	0.0031	1e-11	0.000119653	45.8897	0.131	0.00410158	0.0223	0.8536
rs7896518	G	A	0.4354	-0.0456	0.0022	9.53e-99	0.00111908	429.62	0.432	0.0110003	0.014	0.4304
rs8176645	A	T	0.3966	-0.0145	0.0026	3.06e-08	8.10991e-05	31.1021	0.363	-0.0142003	0.0142	0.3184
rs9425601	A	G	0.3171	0.0125	0.0023	3.04e-08	7.70181e-05	29.5369	0.316	-0.00640044	0.0152	0.6717
Attention-deficit Hyperactivity Disorder
rs10749636	A	G	0.7694	0.0155	0.0025	5.434e-10	0.000100231	38.44	0.769	-0.00380276	0.011	0.7331
rs10835540	A	T	0.333	0.0184	0.0023	5.74e-16	0.000166867	64	0.328	-0.0119977	0.01	0.2298
rs11064074	T	C	0.4294	0.0197	0.0021	4.866e-20	0.000229433	88.0023	0.477	0.00700447	0.0092	0.4466
rs11085147	T	C	0.0865	0.0756	0.0036	1.54e-95	0.00114869	441	0.098	0.00670241	0.0181	0.7127
rs1127787	A	G	0.173	-0.0159	0.0028	1.493e-08	8.40821e-05	32.2462	0.164	-0.0034042	0.0127	0.787
rs11764390	A	G	0.4543	-0.0122	0.0022	1.546e-08	8.01865e-05	30.7521	0.457	-0.00410158	0.0096	0.6715
rs12052715	G	C	0.6938	-0.0133	0.0024	1.72e-08	8.0077e-05	30.7101	0.715	0.00280393	0.0101	0.7826
rs12148	G	T	0.6183	-0.0139	0.0022	1.317e-10	0.000104088	39.9194	0.609	-0.00159872	0.0097	0.8726
rs12247015	G	A	0.4245	0.0337	0.0021	1.276e-55	0.000671107	257.526	0.418	0.00830439	0.0094	0.375
rs12426673	T	G	0.6233	-0.0141	0.0021	4.028e-11	0.000117547	45.0816	0.592	0.00170145	0.0096	0.8569
rs13084580	T	C	0.1014	0.0244	0.0033	2.189e-13	0.000142545	54.6703	0.101	-0.0394995	0.0155	0.01082
rs13088724	A	G	0.2584	0.0175	0.0026	7.7e-12	0.000118124	45.3033	0.229	-0.00770028	0.0116	0.5048
rs1354034	C	T	0.5994	-0.0268	0.0022	2.049e-35	0.000386828	148.397	0.614	-0.0010994	0.0096	0.911
rs156355	C	T	0.496	0.0214	0.0022	6.411e-23	0.000246682	94.6198	0.452	0.0130954	0.0103	0.2042
rs1598010	A	G	0.1302	0.0168	0.003	2.41e-08	8.17716e-05	31.36	0.134	0.00110061	0.0135	0.937
rs1613662	A	G	0.8549	-0.0167	0.0028	3.9e-09	9.27552e-05	35.5727	0.837	-0.00939572	0.0125	0.4509
rs1760940	C	A	0.2455	0.0263	0.0024	5.196e-27	0.000313051	120.085	0.24	0.0248974	0.0122	0.04146
rs2015599	A	G	0.4274	0.0123	0.0021	6.031e-09	8.94529e-05	34.3061	0.443	0.00680309	0.0093	0.4618
rs2038480	T	A	0.832	0.0162	0.0027	1.389e-09	9.38693e-05	36	0.813	0.00680309	0.0116	0.5552
rs2245946	A	G	0.662	0.0317	0.0023	9.378e-45	0.000495119	189.96	0.682	-0.0170046	0.0102	0.09518
rs2263663	T	C	0.2296	0.02	0.0024	1.966e-16	0.000181059	69.4444	0.248	-0.00459941	0.0109	0.6697
rs2274319	C	T	0.675	-0.0139	0.0022	4.087e-10	0.000104088	39.9194	0.662	-9.9995e-05	0.0098	0.9942
rs2290507	A	G	0.1292	0.0223	0.0031	3.639e-13	0.000134924	51.7471	0.12	0.00690378	0.0148	0.6426
rs2304693	A	G	0.161	0.0181	0.0028	5.108e-11	0.000108957	41.787	0.179	0.0037972	0.0122	0.7533
rs2322718	G	T	0.4533	0.0136	0.0021	1.531e-10	0.000109359	41.941	0.447	0.00709511	0.0094	0.4502
rs289713	A	T	0.7843	-0.0149	0.0027	4.136e-08	7.94095e-05	30.454	0.803	-0.014997	0.0123	0.2227
rs3766744	A	G	0.4722	-0.0179	0.0021	2.908e-17	0.000189429	72.6553	0.476	0.0114958	0.0096	0.2314
rs385893	C	T	0.493	0.0153	0.0021	5.958e-13	0.000138403	53.0816	0.529	-0.0028958	0.0094	0.7612
rs3961455	A	G	0.2803	0.0142	0.0024	4.305e-09	9.12802e-05	35.0069	0.249	-0.0198026	0.011	0.07127
rs445	T	C	0.1143	0.0207	0.0036	8.85e-09	8.62105e-05	33.0625	0.099	-0.00560427	0.0162	0.7304
rs4698839	T	C	0.3807	0.0124	0.0022	9.467e-09	8.28369e-05	31.7686	0.382	-0.0213015	0.0096	0.02741
rs4814776	A	C	0.3469	-0.03	0.0023	2e-40	0.000443462	170.132	0.345	0.00660174	0.01	0.5074
rs4841132	G	A	0.9264	-0.0212	0.0037	7.456e-09	8.56038e-05	32.8298	0.9124	0.00160128	0.0164	0.9204
rs4895441	G	A	0.2734	0.0177	0.0024	8.309e-14	0.000141816	54.3906	0.264	-0.0128965	0.0113	0.2546
rs56069439	A	C	0.2604	-0.0274	0.0023	2.299e-32	0.000369953	141.921	0.297	-0.0082955	0.0101	0.4133
rs57066921	G	T	0.0189	-0.1081	0.0081	8.984e-41	0.000464239	178.107	0.015	0.0306035	0.0375	0.4139
rs5745582	T	C	0.2247	0.021	0.0028	3.455e-14	0.000146663	56.25	0.207	-0.0320993	0.0115	0.00535
rs6105852	A	G	0.5179	0.0221	0.0021	1.41e-25	0.000288724	110.751	0.538	0.0034961	0.0097	0.7196
rs6959832	A	G	0.5139	-0.021	0.0021	2.099e-23	0.000260705	100	0.531	-0.0197046	0.0095	0.03713
rs701834	T	C	0.1839	-0.0254	0.0026	1.122e-22	0.000248814	95.4379	0.197	-0.0126003	0.0118	0.2889
rs72698722	T	C	0.1938	-0.0192	0.0027	1.249e-12	0.00013185	50.5679	0.2	0.0168003	0.0115	0.1432
rs74750282	C	T	0.0646	0.038	0.0038	4.287e-24	0.000260705	100	0.082	0.0162005	0.0165	0.3277
rs74874677	G	A	0.0298	-0.0819	0.0071	3.617e-31	0.000346866	133.061	0.022	0.0482033	0.0332	0.1471
rs77261872	T	C	0.1431	0.0262	0.0032	2.281e-16	0.000174779	67.0352	0.127	-0.00320486	0.014	0.818
rs7896518	G	A	0.4354	-0.0456	0.0022	9.53e-99	0.00111908	429.62	0.431	-0.0133011	0.0109	0.2213
rs9425601	A	G	0.3171	0.0125	0.0023	3.039e-08	7.70181e-05	29.5369	0.31	0.00369682	0.0103	0.7193
Tourette Syndrome
rs10749636	A	G	0.7694	0.0155	0.0025	5.434e-10	0.000100231	38.44	0.7694	-0.0360998	0.0313	0.2478
rs10835540	A	T	0.333	0.0184	0.0023	5.74e-16	0.000166867	64	0.333	0.0720043	0.0278	0.009581
rs11064074	T	C	0.4294	0.0197	0.0021	4.866e-20	0.000229433	88.0023	0.4294	0.0248975	0.0271	0.3571
rs11085147	T	C	0.0865	0.0756	0.0036	1.54e-95	0.00114869	441	0.0865	-0.0199997	0.0479	0.6759
rs1127787	A	G	0.173	-0.0159	0.0028	1.493e-08	8.40821e-05	32.2462	0.173	0.00760104	0.0354	0.8301
rs11553699	G	A	0.1193	0.0445	0.0032	1.451e-43	0.000504038	193.384	0.1193	-0.0209001	0.0428	0.6256
rs11764390	A	G	0.4543	-0.0122	0.0022	1.546e-08	8.01865e-05	30.7521	0.4543	-0.0473002	0.0268	0.07719
rs12052715	G	C	0.6938	-0.0133	0.0024	1.72e-08	8.0077e-05	30.7101	0.6938	-0.00350385	0.0289	0.9021
rs12148	G	T	0.6183	-0.0139	0.0022	1.317e-10	0.000104088	39.9194	0.6183	0.0527997	0.0268	0.04852
rs12247015	G	A	0.4245	0.0337	0.0021	1.276e-55	0.000671107	257.526	0.4245	-0.00809713	0.0264	0.7576
rs12426673	T	G	0.6233	-0.0141	0.0021	4.028e-11	0.000117547	45.0816	0.6233	-0.00539955	0.0282	0.848
rs13084580	T	C	0.1014	0.0244	0.0033	2.189e-13	0.000142545	54.6703	0.1014	-0.0560996	0.0413	0.1741
rs13088724	A	G	0.2584	0.0175	0.0026	7.7e-12	0.000118124	45.3033	0.2584	0.0247999	0.0313	0.4279
rs1354034	C	T	0.5994	-0.0268	0.0022	2.049e-35	0.000386828	148.397	0.5994	-0.0292966	0.0264	0.2673
rs156355	C	T	0.496	0.0214	0.0022	6.411e-23	0.000246682	94.6198	0.496	0.0137998	0.0278	0.6194
rs1569419	C	T	0.7555	0.0189	0.0025	6.87e-14	0.000149019	57.1536	0.7555	0.0286999	0.0308	0.3513
rs1598010	A	G	0.1302	0.0168	0.003	2.41e-08	8.17716e-05	31.36	0.1302	-0.0217999	0.0368	0.5542
rs1613662	A	G	0.8549	-0.0167	0.0028	3.9e-09	9.27552e-05	35.5727	0.8549	-0.0213002	0.0349	0.5402
rs1760940	C	A	0.2455	0.0263	0.0024	5.196e-27	0.000313051	120.085	0.2455	-0.0416025	0.032	0.1932
rs17850455	G	C	0.0129	0.091	0.0104	1.813e-18	0.000199614	76.5625	0.0129	-0.0669014	0.2266	0.7678
rs192890685	T	C	0.0557	0.0247	0.0044	1.932e-08	8.21703e-05	31.5129	0.0557	-0.0490001	0.0557	0.3791
rs2015599	A	G	0.4274	0.0123	0.0021	6.031e-09	8.94529e-05	34.3061	0.4274	0.0136958	0.0258	0.5956
rs2038480	T	A	0.832	0.0162	0.0027	1.389e-09	9.38693e-05	36	0.832	0.0656004	0.0337	0.05152
rs2245946	A	G	0.662	0.0317	0.0023	9.378e-45	0.000495119	189.96	0.662	0.0597018	0.0276	0.03074
rs2263663	T	C	0.2296	0.02	0.0024	1.966e-16	0.000181059	69.4444	0.2296	0.0291995	0.0307	0.3418
rs2274319	C	T	0.675	-0.0139	0.0022	4.087e-10	0.000104088	39.9194	0.675	-0.00459941	0.0274	0.8678
rs2290507	A	G	0.1292	0.0223	0.0031	3.639e-13	0.000134924	51.7471	0.1292	0.00840458	0.0388	0.8277
rs2304693	A	G	0.161	0.0181	0.0028	5.108e-11	0.000108957	41.787	0.161	-0.0325996	0.0348	0.3494
rs2322718	G	T	0.4533	0.0136	0.0021	1.531e-10	0.000109359	41.941	0.4533	-0.0579009	0.0259	0.02541
rs289713	A	T	0.7843	-0.0149	0.0027	4.136e-08	7.94095e-05	30.454	0.7843	-0.0113997	0.0346	0.7419
rs2977608	C	A	0.7783	0.0236	0.0025	2.581e-21	0.00023233	89.1136	0.7783	-0.0368043	0.0588	0.5318
rs3766744	A	G	0.4722	-0.0179	0.0021	2.908e-17	0.000189429	72.6553	0.4722	0.0385955	0.0259	0.1372
rs385893	C	T	0.493	0.0153	0.0021	5.958e-13	0.000138403	53.0816	0.493	0.0504999	0.0259	0.05139
rs3961455	A	G	0.2803	0.0142	0.0024	4.305e-09	9.12802e-05	35.0069	0.2803	-0.0122001	0.0296	0.6801
rs445	T	C	0.1143	0.0207	0.0036	8.85e-09	8.62105e-05	33.0625	0.1143	0.00939572	0.0395	0.8127
rs4698839	T	C	0.3807	0.0124	0.0022	9.467e-09	8.28369e-05	31.7686	0.3807	-0.0232001	0.0264	0.38
rs4814776	A	C	0.3469	-0.03	0.0023	2e-40	0.000443462	170.132	0.3469	-0.0337998	0.0276	0.2213
rs4841132	G	A	0.9264	-0.0212	0.0037	7.456e-09	8.56038e-05	32.8298	0.9264	-0.00550482	0.0471	0.9069
rs4895441	G	A	0.2734	0.0177	0.0024	8.309e-14	0.000141816	54.3906	0.2734	0.0373997	0.0295	0.2037
rs5012419	G	A	0.5915	0.0247	0.0022	2.664e-29	0.0003286	126.052	0.5915	0.00410039	0.0269	0.8782
rs56069439	A	C	0.2604	-0.0274	0.0023	2.299e-32	0.000369953	141.921	0.2604	-0.0280004	0.0288	0.3302
rs57066921	G	T	0.0189	-0.1081	0.0081	8.984e-41	0.000464239	178.107	0.0189	0.0887995	0.1096	0.418
rs5745582	T	C	0.2247	0.021	0.0028	3.455e-14	0.000146663	56.25	0.2247	0.0384031	0.0322	0.2322
rs6105852	A	G	0.5179	0.0221	0.0021	1.41e-25	0.000288724	110.751	0.5179	0.0114047	0.0258	0.658
rs62641680	A	G	0.0249	-0.0903	0.0063	4.634e-47	0.000535456	205.444	0.0249	-0.0947998	0.1037	0.3607
rs6959832	A	G	0.5139	-0.021	0.0021	2.099e-23	0.000260705	100	0.5139	0.00159872	0.026	0.9519
rs701834	T	C	0.1839	-0.0254	0.0026	1.122e-22	0.000248814	95.4379	0.1839	-0.0267003	0.0328	0.4168
rs72660908	G	C	0.3877	0.0457	0.0021	8.25e-101	0.00123344	473.58	0.3877	-0.0148985	0.0276	0.5882
rs72698722	T	C	0.1938	-0.0192	0.0027	1.249e-12	0.00013185	50.5679	0.1938	0.00689617	0.0339	0.8391
rs74750282	C	T	0.0646	0.038	0.0038	4.287e-24	0.000260705	100	0.0646	-0.00699548	0.0505	0.8899
rs74874677	G	A	0.0298	-0.0819	0.0071	3.617e-31	0.000346866	133.061	0.0298	0.0434003	0.101	0.6678
rs77261872	T	C	0.1431	0.0262	0.0032	2.281e-16	0.000174779	67.0352	0.1431	-0.0411002	0.0397	0.3009
rs78909033	A	G	0.1233	-0.021	0.0031	1.003e-11	0.000119653	45.8897	0.1233	0.00899938	0.0439	0.8369
rs7896518	G	A	0.4354	-0.0456	0.0022	9.53e-99	0.00111908	429.62	0.4354	-0.00390238	0.0261	0.8806
rs9425601	A	G	0.3171	0.0125	0.0023	3.039e-08	7.70181e-05	29.5369	0.3171	0.0350003	0.0275	0.2041
Notes: SNP, single nucleotide polymorphisms; A1, effect allele; A2, baseline allele; mtDNA-CN, mitochondrial DNA copy number; EAF, effect allele frequency; Beta, effect estimate; SE, standard error.
