# Supplementary material for: Mitochondrial related Mendelian randomization identifies causal associations between metabolic disorders and childhood neurodevelopmental disorders
Source: Medicine (Baltimore). 2024 Nov 15;103(46):e40481. doi: 10.1097/MD.0000000000040481 (PMC11575971; doi:10.1097/MD.0000000000040481)
Supplement: Supplementary file 4 [file medi-103-e40481-s004.xlsx]

## Sheet: Table S4
Supplementary Table 4. SNPs used as genetic instrumental variables and their relationship to disorders of lipoprotein metabolism (exposure) and outcome
SNP	A1	A2	Disorders of lipoprotein metabolism (Exposure)				R2	F-statistics	Outcome
			EAF	Beta	SE	P-value			EAF	Beta	SE	P-value
Autism Spectrum Disorder
rs10455872	G	A	0.0465985	0.170504	0.0183084	1.24394e-20	0.000239599	86.7298	0.073	0.034695	0.0269	0.198
rs11536930	G	A	0.0829847	0.0797877	0.0144217	3.15762e-08	8.45714e-05	30.6083	0.103	0.000100005	0.0255	0.9972
rs11591147	T	G	0.035967	-0.442431	0.0238927	1.49417e-76	0.000946608	342.895	0.015	0.0572967	0.0592	0.333
rs1169288	C	A	0.372082	0.0507242	0.00831826	1.07448e-09	0.000102741	37.1848	0.322	-0.00249688	0.0149	0.8682
rs117113213	A	G	0.0649216	0.140521	0.0159895	1.5174e-18	0.000213374	77.2347	0.0376	0.0871955	0.0432	0.04355
rs117733303	G	A	0.0110002	0.290388	0.0362087	1.05877e-15	0.000177695	64.3178	0.014	-0.0446961	0.0625	0.4746
rs1260326	C	T	0.650436	-0.0628281	0.00839091	7.01294e-14	0.000154897	56.0647	0.616	-0.00299551	0.0143	0.8317
rs12740374	T	G	0.214303	-0.137838	0.00994458	1.09698e-43	0.000530586	192.117	0.234	0.0172995	0.0163	0.2891
rs13167071	C	G	0.668532	0.0566767	0.00860848	4.58458e-11	0.000119764	43.3467	0.652	0.00760104	0.0147	0.6063
rs1367117	A	G	0.280276	0.109514	0.00880086	1.5167e-35	0.000427685	154.842	0.33	-0.00900038	0.0147	0.5395
rs147711004	A	G	0.0421964	0.114549	0.0197818	7.01278e-09	9.26471e-05	33.5313	0.0425	-0.0437952	0.0373	0.24
rs287	G	A	0.236913	-0.0607847	0.0095106	1.64524e-10	0.000112861	40.8482	0.252	0.0133994	0.0161	0.4082
rs2954021	G	A	0.535221	-0.0888072	0.00800937	1.43582e-28	0.000339604	122.942	0.526	0.00250313	0.014	0.8553
rs34042070	G	C	0.194574	0.0648128	0.0100218	9.98619e-11	0.000115558	41.8244	0.216	0.0442027	0.017	0.009359
rs3846662	G	A	0.468442	0.0658406	0.00802306	2.27877e-16	0.000186058	67.3453	0.435	0.00480151	0.0139	0.7311
rs41279633	T	G	0.209851	0.0720541	0.00978658	1.80426e-13	0.000149765	54.207	0.162	-0.000700245	0.0189	0.9689
rs4507142	A	G	0.0814469	-0.139818	0.0151203	2.30728e-20	0.000236224	85.5077	0.062	0.00630011	0.029	0.8272
rs499883	A	G	0.528595	0.0956043	0.00807881	2.60615e-32	0.000386824	140.043	0.612	-0.0114958	0.0149	0.4413
rs646356	A	T	0.831134	0.0713851	0.0108725	5.18084e-11	0.000119104	43.1078	0.843	0.00330453	0.0211	0.8749
rs73015024	T	G	0.101322	-0.235237	0.0138881	2.35613e-64	0.000792141	286.897	0.111	0.0302964	0.0223	0.1741
rs7412	T	C	0.0530487	-0.421357	0.0193842	9.1622e-105	0.00130394	472.503	0.0813	-0.0133994	0.0254	0.5996
rs77645768	A	G	0.0269264	0.253047	0.0237787	1.90502e-26	0.000312832	113.247	0.0162	-0.0827948	0.0611	0.1755
rs79598313	T	C	0.0348979	0.132863	0.0214037	5.38431e-10	0.000106465	38.5328	0.0279	0.0217028	0.0427	0.6115
rs79915079	A	G	0.0300599	-0.173909	0.0244	1.02282e-12	0.000140354	50.8001	0.0285	-0.0786969	0.0413	0.05683
rs964184	C	G	0.854894	-0.177062	0.0110531	9.37346e-58	0.000708591	256.615	0.862	0.00750179	0.0201	0.7092
Attention-deficit Hyperactivity Disorder
rs10455872	G	A	0.0465985	0.170504	0.0183084	1.24394e-20	0.000239599	86.7298	0.074	-0.0270995	0.0182	0.1362
rs11591147	T	G	0.035967	-0.442431	0.0238927	1.49417e-76	0.000946608	342.895	0.016	-0.00529595	0.0483	0.9126
rs117733303	G	A	0.0110002	0.290388	0.0362087	1.05877e-15	0.000177695	64.3178	0.013	-0.0546965	0.0396	0.1674
rs1260326	C	T	0.650436	-0.0628281	0.00839091	7.01294e-14	0.000154897	56.0647	0.62	0.00130085	0.0097	0.8956
rs12740374	T	G	0.214303	-0.137838	0.00994458	1.09698e-43	0.000530586	192.117	0.233	0.0220002	0.0111	0.04762
rs13167071	C	G	0.668532	0.0566767	0.00860848	4.58458e-11	0.000119764	43.3467	0.642	0.00270365	0.01	0.7838
rs1367117	A	G	0.280276	0.109514	0.00880086	1.5167e-35	0.000427685	154.842	0.323	-0.0172995	0.01	0.08416
rs287	G	A	0.236913	-0.0607847	0.0095106	1.64524e-10	0.000112861	40.8482	0.249	-0.0228959	0.0108	0.03297
rs2954021	G	A	0.535221	-0.0888072	0.00800937	1.43582e-28	0.000339604	122.942	0.523	-0.00410158	0.0093	0.6594
rs34042070	G	C	0.194574	0.0648128	0.0100218	9.98619e-11	0.000115558	41.8244	0.209	0.032203	0.0118	0.006241
rs3846662	G	A	0.468442	0.0658406	0.00802306	2.27877e-16	0.000186058	67.3453	0.43	-0.0118001	0.0094	0.2103
rs41279633	T	G	0.209851	0.0720541	0.00978658	1.80426e-13	0.000149765	54.207	0.167	-0.00899938	0.0125	0.4679
rs4507142	A	G	0.0814469	-0.139818	0.0151203	2.30728e-20	0.000236224	85.5077	0.062	-0.00819632	0.0202	0.6864
rs499883	A	G	0.528595	0.0956043	0.00807881	2.60615e-32	0.000386824	140.043	0.6	-0.000499875	0.0115	0.965
rs646356	A	T	0.831134	0.0713851	0.0108725	5.18084e-11	0.000119104	43.1078	0.849	-0.00019998	0.0154	0.9873
rs73015024	T	G	0.101322	-0.235237	0.0138881	2.35613e-64	0.000792141	286.897	0.109	0.0101008	0.0155	0.5134
rs7412	T	C	0.0530487	-0.421357	0.0193842	9.1622e-105	0.00130394	472.503	0.079	0.00900038	0.0175	0.6051
rs79598313	T	C	0.0348979	0.132863	0.0214037	5.38431e-10	0.000106465	38.5328	0.029	0.0198048	0.0299	0.5074
rs79915079	A	G	0.0300599	-0.173909	0.0244	1.02282e-12	0.000140354	50.8001	0.03	-0.0178989	0.029	0.5385
rs964184	C	G	0.854894	-0.177062	0.0110531	9.37346e-58	0.000708591	256.615	0.86	0.0225013	0.0138	0.1028
Tourette Syndrome
rs10455872	G	A	0.0465985	0.170504	0.0183084	1.24394e-20	0.000239599	86.7298	0.0736	-0.0139029	0.06	0.8164
rs114483871	T	C	0.0360847	0.197036	0.0208593	3.52128e-21	0.000246494	89.2261	0.0249	0.139997	0.13	0.2813
rs11536930	G	A	0.0829847	0.0797877	0.0144217	3.15762e-08	8.45714e-05	30.6083	0.1054	0.0721998	0.044	0.1011
rs11591147	T	G	0.035967	-0.442431	0.0238927	1.49417e-76	0.000946608	342.895	0.0209	-0.143699	0.1279	0.2611
rs1169288	C	A	0.372082	0.0507242	0.00831826	1.07448e-09	0.000102741	37.1848	0.339	0.0251004	0.0283	0.3751
rs117113213	A	G	0.0649216	0.140521	0.0159895	1.5174e-18	0.000213374	77.2347	0.0408	-0.1256	0.0823	0.1269
rs117733303	G	A	0.0110002	0.290388	0.0362087	1.05877e-15	0.000177695	64.3178	0.0119	0.0646996	0.0992	0.5144
rs1260326	C	T	0.650436	-0.0628281	0.00839091	7.01294e-14	0.000154897	56.0647	0.5895	-0.0057037	0.0263	0.8277
rs12740374	T	G	0.214303	-0.137838	0.00994458	1.09698e-43	0.000530586	192.117	0.2127	-0.0201996	0.0318	0.5259
rs13167071	C	G	0.668532	0.0566767	0.00860848	4.58458e-11	0.000119764	43.3467	0.6561	0.000899595	0.0275	0.9742
rs1367117	A	G	0.280276	0.109514	0.00880086	1.5167e-35	0.000427685	154.842	0.2982	0.0255995	0.0289	0.3743
rs147711004	A	G	0.0421964	0.114549	0.0197818	7.01278e-09	9.26471e-05	33.5313	0.0288	0.0432032	0.0779	0.5788
rs287	G	A	0.236913	-0.0607847	0.0095106	1.64524e-10	0.000112861	40.8482	0.2744	0.00080032	0.0298	0.978
rs2954021	G	A	0.535221	-0.0888072	0.00800937	1.43582e-28	0.000339604	122.942	0.499	0.00959993	0.026	0.7119
rs34042070	G	C	0.194574	0.0648128	0.0100218	9.98619e-11	0.000115558	41.8244	0.2018	0.0103999	0.0317	0.7429
rs3846662	G	A	0.468442	0.0658406	0.00802306	2.27877e-16	0.000186058	67.3453	0.4324	-0.0323026	0.026	0.2149
rs41279633	T	G	0.209851	0.0720541	0.00978658	1.80426e-13	0.000149765	54.207	0.1431	-0.0106	0.0378	0.7792
rs4507142	A	G	0.0814469	-0.139818	0.0151203	2.30728e-20	0.000236224	85.5077	0.0716	0.0483996	0.0527	0.3579
rs499883	A	G	0.528595	0.0956043	0.00807881	2.60615e-32	0.000386824	140.043	0.6004	0.017496	0.0349	0.6159
rs646356	A	T	0.831134	0.0713851	0.0108725	5.18084e-11	0.000119104	43.1078	0.832	-0.0192001	0.0367	0.6002
rs73015024	T	G	0.101322	-0.235237	0.0138881	2.35613e-64	0.000792141	286.897	0.1113	0.00689617	0.0401	0.8634
rs7412	T	C	0.0530487	-0.421357	0.0193842	9.1622e-105	0.00130394	472.503	0.0626	0.0355023	0.049	0.4691
rs77645768	A	G	0.0269264	0.253047	0.0237787	1.90502e-26	0.000312832	113.247	0.0219	-0.136	0.1054	0.1969
rs79598313	T	C	0.0348979	0.132863	0.0214037	5.38431e-10	0.000106465	38.5328	0.0249	-0.1922	0.0974	0.04854
rs79915079	A	G	0.0300599	-0.173909	0.0244	1.02282e-12	0.000140354	50.8001	0.0199	-0.0325005	0.0945	0.731
rs964184	C	G	0.854894	-0.177062	0.0110531	9.37346e-58	0.000708591	256.615	0.838	0.038201	0.037	0.3017
mtDNA-CN
rs114483871	T	C	0.0360847	0.197036	0.0208593	3.52128e-21	0.000246494	89.2261	0.0249	0.0038	0.0071	0.5914
rs11591147	T	G	0.035967	-0.442431	0.0238927	1.49417e-76	0.000946608	342.895	0.0209	0.0151	0.008	0.05919
rs1169288	C	A	0.372082	0.0507242	0.00831826	1.07448e-09	0.000102741	37.1848	0.339	-0.0033	0.0023	0.1437
rs117113213	A	G	0.0649216	0.140521	0.0159895	1.5174e-18	0.000213374	77.2347	0.0408	-0.0149	0.006	0.01349
rs117733303	G	A	0.0110002	0.290388	0.0362087	1.05877e-15	0.000177695	64.3178	0.0119	-0.0084	0.0078	0.2834
rs1260326	C	T	0.650436	-0.0628281	0.00839091	7.01294e-14	0.000154897	56.0647	0.5895	0.0039	0.0022	0.06796
rs12740374	T	G	0.214303	-0.137838	0.00994458	1.09698e-43	0.000530586	192.117	0.2127	0.0096	0.0025	0.000163
rs1367117	A	G	0.280276	0.109514	0.00880086	1.5167e-35	0.000427685	154.842	0.2982	-0.006	0.0022	0.007576
rs143466522	A	G	0.0146321	0.19985	0.0323108	6.2004e-10	0.000105703	38.2572	0.0169	0.0087	0.0131	0.5084
rs147711004	A	G	0.0421964	0.114549	0.0197818	7.01278e-09	9.26471e-05	33.5313	0.0288	-0.0022	0.0057	0.6976
rs185567543	T	A	0.0218645	0.29442	0.0259634	8.33297e-30	0.000355204	128.591	0.0129	0.0303	0.016	0.05829
rs287	G	A	0.236913	-0.0607847	0.0095106	1.64524e-10	0.000112861	40.8482	0.2744	-0.0012	0.0025	0.628
rs2954021	G	A	0.535221	-0.0888072	0.00800937	1.43582e-28	0.000339604	122.942	0.499	0.0034	0.0021	0.103
rs3005923	A	G	0.0258854	-0.286264	0.0272538	8.30998e-26	0.000304767	110.326	0.0129	0.0069	0.012	0.5655
rs34042070	G	C	0.194574	0.0648128	0.0100218	9.98619e-11	0.000115558	41.8244	0.2018	-0.0003	0.0027	0.9028
rs3846662	G	A	0.468442	0.0658406	0.00802306	2.27877e-16	0.000186058	67.3453	0.4324	-0.0037	0.0021	0.08226
rs41279633	T	G	0.209851	0.0720541	0.00978658	1.80426e-13	0.000149765	54.207	0.1431	-0.0013	0.0029	0.65
rs4507142	A	G	0.0814469	-0.139818	0.0151203	2.30728e-20	0.000236224	85.5077	0.0716	-0.0065	0.0044	0.1447
rs499883	A	G	0.528595	0.0956043	0.00807881	2.60615e-32	0.000386824	140.043	0.6004	-0.0032	0.0022	0.1539
rs646356	A	T	0.831134	0.0713851	0.0108725	5.18084e-11	0.000119104	43.1078	0.832	-0.0008	0.003	0.8007
rs77645768	A	G	0.0269264	0.253047	0.0237787	1.90502e-26	0.000312832	113.247	0.0219	-0.0154	0.007	0.02878
rs79598313	T	C	0.0348979	0.132863	0.0214037	5.38431e-10	0.000106465	38.5328	0.0249	0.0057	0.007	0.4107
rs79915079	A	G	0.0300599	-0.173909	0.0244	1.02282e-12	0.000140354	50.8001	0.0199	0.0005	0.0067	0.9408
Notes: SNP, single nucleotide polymorphisms; A1, effect allele; A2, baseline allele; EAF, effect allele frequency; Beta, effect estimate; SE, standard error; mtDNA-CN, mitochondrial DNA copy number.
