# Supplementary material for: Mitochondrial related Mendelian randomization identifies causal associations between metabolic disorders and childhood neurodevelopmental disorders
Source: Medicine (Baltimore). 2024 Nov 15;103(46):e40481. doi: 10.1097/MD.0000000000040481 (PMC11575971; doi:10.1097/MD.0000000000040481)
Supplement: Supplementary file 5 [file medi-103-e40481-s005.xlsx]

## Sheet: Table S5
Supplementary Table 5. SNPs used as genetic instrumental variables and their relationship to disorders of iron metabolism (exposure) and outcome
SNP	A1	A2	Disorders of iron metabolism (Exposure)				R2	F-statistics	Outcome
			EAF	Beta	SE	P-value			EAF	Beta	SE	P-value
Autism Spectrum Disorder
rs11125004	C	T	0.045255	0.688276	0.151452	5.50579e-06	6.36455e-05	20.6526	0.022	-0.036004	0.0517	0.486
rs118060616	A	G	0.0191526	0.887171	0.200813	9.96644e-06	6.01485e-05	19.5178	0.0125	0.108199	0.0764	0.1568
rs12483282	T	C	0.572098	0.352517	0.0781981	6.54425e-06	6.26269e-05	20.3221	0.528	-0.00520351	0.0139	0.7079
rs141304673	A	C	0.0260468	0.876607	0.176555	6.868e-07	7.59691e-05	24.6519	0.0342	0.0485997	0.0405	0.23
rs143168788	T	A	0.0222026	0.886785	0.193341	4.50454e-06	6.48307e-05	21.0372	0.022	-0.104702	0.051	0.04007
rs146150218	T	C	0.00253971	1.8736	0.387327	1.31656e-06	7.21086e-05	23.399	0.0154	0.0255995	0.0616	0.678
rs1800562	A	G	0.0372764	2.21222	0.0793945	7.37904e-171	0.00238703	776.383	0.0578	-0.0433982	0.0294	0.1401
rs2235233	C	T	0.244842	-0.421571	0.0939371	7.19631e-06	6.20669e-05	20.1404	0.258	0.0170953	0.0158	0.2812
rs3130571	C	T	0.7966	-0.506877	0.0840213	1.6122e-09	0.00011215	36.3937	0.798	0.0201007	0.0172	0.2413
rs6963707	A	C	0.214764	0.402463	0.087203	3.92636e-06	6.56418e-05	21.3005	0.217	0.00430074	0.0185	0.8144
rs7677561	C	T	0.141483	0.456546	0.0969818	2.50721e-06	6.82934e-05	22.161	0.216	0.0208968	0.0169	0.2174
rs76914359	C	T	0.211859	-0.765423	0.105229	3.49382e-13	0.000163035	52.9093	0.107	0.0486022	0.0254	0.05553
Attention-deficit Hyperactivity Disorder
rs11125004	C	T	0.045255	0.688276	0.151452	5.50579e-06	6.36455e-05	20.6526	0.021	0.0444013	0.0354	0.2098
rs118060616	A	G	0.0191526	0.887171	0.200813	9.96644e-06	6.01485e-05	19.5178	0.012	0.0164038	0.0402	0.683
rs12483282	T	C	0.572098	0.352517	0.0781981	6.54425e-06	6.26269e-05	20.3221	0.53	-0.00039992	0.0095	0.9648
rs141304673	A	C	0.0260468	0.876607	0.176555	6.868e-07	7.59691e-05	24.6519	0.033	-0.0483043	0.0268	0.07081
rs146150218	T	C	0.00253971	1.8736	0.387327	1.31656e-06	7.21086e-05	23.399	0.013	-0.0361969	0.042	0.3892
rs1800562	A	G	0.0372764	2.21222	0.0793945	7.37904e-171	0.00238703	776.383	0.057	-0.0100988	0.019	0.5943
rs2235233	C	T	0.244842	-0.421571	0.0939371	7.19631e-06	6.20669e-05	20.1404	0.245	0.015205	0.0109	0.1646
rs7677561	C	T	0.141483	0.456546	0.0969818	2.50721e-06	6.82934e-05	22.161	0.211	0.00599795	0.0118	0.6104
rs76914359	C	T	0.211859	-0.765423	0.105229	3.49382e-13	0.000163035	52.9093	0.1	-0.0154008	0.017	0.3648
Tourette Syndrome
rs11125004	C	T	0.045255	0.688276	0.151452	5.50579e-06	6.36455e-05	20.6526	0.0308	0.0649002	0.0932	0.4861
rs115029052	T	C	0.0156489	1.01814	0.227888	7.90606e-06	6.15128e-05	19.9605	0.0149	-0.0611002	0.1461	0.6757
rs118060616	A	G	0.0191526	0.887171	0.200813	9.96644e-06	6.01485e-05	19.5178	0.0119	-0.0471996	0.1288	0.714
rs12483282	T	C	0.572098	0.352517	0.0781981	6.54425e-06	6.26269e-05	20.3221	0.5298	0.0324962	0.0265	0.2199
rs141304673	A	C	0.0260468	0.876607	0.176555	6.868e-07	7.59691e-05	24.6519	0.0388	0.0282959	0.0874	0.7461
rs143168788	T	A	0.0222026	0.886785	0.193341	4.50454e-06	6.48307e-05	21.0372	0.0209	-0.0594003	0.0895	0.5067
rs146150218	T	C	0.00253971	1.8736	0.387327	1.31656e-06	7.21086e-05	23.399	0.0119	-0.1039	0.1161	0.3707
rs1800562	A	G	0.0372764	2.21222	0.0793945	7.37904e-171	0.00238703	776.383	0.0427	-0.0485004	0.0574	0.398
rs2029458	A	G	0.997969	-2.25595	0.360764	4.01985e-10	0.000120498	39.1032	0.9801	0.0932991	0.1007	0.3544
rs2235233	C	T	0.244842	-0.421571	0.0939371	7.19631e-06	6.20669e-05	20.1404	0.2008	-0.0034042	0.0314	0.9131
rs6963707	A	C	0.214764	0.402463	0.087203	3.92636e-06	6.56418e-05	21.3005	0.2097	0.0407964	0.0441	0.3549
rs7677561	C	T	0.141483	0.456546	0.0969818	2.50721e-06	6.82934e-05	22.161	0.2197	0.0312998	0.0303	0.302
rs76914359	C	T	0.211859	-0.765423	0.105229	3.49382e-13	0.000163035	52.9093	0.1163	-0.0784969	0.0478	0.101
mtDNA-CN
rs11125004	C	T	0.045255	0.688276	0.151452	5.50579e-06	6.36455e-05	20.6526	0.0308	-0.0005	0.0079	0.9465
rs115029052	T	C	0.0156489	1.01814	0.227888	7.90606e-06	6.15128e-05	19.9605	0.0149	0.0181	0.0108	0.09349
rs118060616	A	G	0.0191526	0.887171	0.200813	9.96644e-06	6.01485e-05	19.5178	0.0119	0.001	0.0101	0.9205
rs12483282	T	C	0.572098	0.352517	0.0781981	6.54425e-06	6.26269e-05	20.3221	0.5298	-0.0021	0.0021	0.3202
rs141304673	A	C	0.0260468	0.876607	0.176555	6.868e-07	7.59691e-05	24.6519	0.0388	-0.0008	0.0073	0.9086
rs143168788	T	A	0.0222026	0.886785	0.193341	4.50454e-06	6.48307e-05	21.0372	0.0209	-0.0054	0.007	0.4462
rs146150218	T	C	0.00253971	1.8736	0.387327	1.31656e-06	7.21086e-05	23.399	0.0119	-0.0023	0.0088	0.7946
rs2029458	A	G	0.997969	-2.25595	0.360764	4.01985e-10	0.000120498	39.1032	0.9801	0.0114	0.0092	0.2138
rs2235233	C	T	0.244842	-0.421571	0.0939371	7.19631e-06	6.20669e-05	20.1404	0.2008	0.0003	0.0025	0.9031
rs3130571	C	T	0.7966	-0.506877	0.0840213	1.6122e-09	0.00011215	36.3937	0.7883	-0.0084	0.0026	0.001329
rs6963707	A	C	0.214764	0.402463	0.087203	3.92636e-06	6.56418e-05	21.3005	0.2097	0.0039	0.0027	0.1477
rs7677561	C	T	0.141483	0.456546	0.0969818	2.50721e-06	6.82934e-05	22.161	0.2197	-0.0029	0.0025	0.2576
rs76914359	C	T	0.211859	-0.765423	0.105229	3.49382e-13	0.000163035	52.9093	0.1163	-0.0029	0.0036	0.409
Notes: SNP, single nucleotide polymorphisms; A1, effect allele; A2, baseline allele; EAF, effect allele frequency; Beta, effect estimate; SE, standard error; mtDNA-CN, mitochondrial DNA copy number.
