# Supplementary material for: Mitochondrial related Mendelian randomization identifies causal associations between metabolic disorders and childhood neurodevelopmental disorders
Source: Medicine (Baltimore). 2024 Nov 15;103(46):e40481. doi: 10.1097/MD.0000000000040481 (PMC11575971; doi:10.1097/MD.0000000000040481)
Supplement: Supplementary file 6 [file medi-103-e40481-s006.xlsx]

## Sheet: Table S6
Supplementary Table 6. Results of pleiotropy, heterogeneity, and MR Steiger direction test
Exposure	Outcome	MR-Egger Intercept			Q statistic			MR-PRESSO			MR-PRESSO (outlier-corrected)			MR Steiger test
		Intercept	SE	P-value	Q	df	P-value	Casual estimate	Sd	Global test-P-value	Casual estimate	Sd	Global test- P-value	Direction	P-value
mtDNA-CN	Autism Spectrum Disorder	0.00671661	0.00489688	0.175755	42.1562	56	0.914704	-0.190947	0.0781192	0.9105	-	-	-	TRUE	6.98785e-73
	Attention-deficit Hyperactivity Disorder	-0.00172999	0.00425301	0.68615	56.0876	45	0.12434	-0.0971376	0.0822848	0.0118	-0.00641078	0.0798294	0.1262	TRUE	1.34078e-241
	Tourette Syndrome	0.0106287	0.00986967	0.286401	57.7026	54	0.340061	0.188112	0.180594	0.3488	-	-	-	TRUE	1.01727e-10
Disorders of Lipoprotein Metabolism	Autism Spectrum Disorder	0.00460517	0.00746157	0.543175	26.478	24	0.329363	-0.0136664	0.0330393	0.354	-	-	-	TRUE	4.02882e-41
	Attention-deficit Hyperactivity Disorder	0.00592833	0.00610616	0.344476	26.3194	19	0.121532	-0.0318844	0.0317314	0.0102	-0.0414281	0.0264644	0.1655	TRUE	6.92822e-161
	Tourette Syndrome	0.00577699	0.0132967	0.66783	20.5824	25	0.71565	-0.027163	0.0545928	0.747	-	-	-	TRUE	3.52602e-10
	mtDNA-CN	-0.000765805	0.00174815	0.665811	32.422	22	0.07048	-0.0311073	0.00925277	< 1E-04	-0.0330152	-0.0330152	0.0784	TRUE	1.76103e-169
Disorders of Iron Metabolism	Autism Spectrum Disorder	0.00187205	0.0136073	0.893306	15.3155	11	0.168502	-0.0160759	-0.0160759	0.2473	-	-	-	TRUE	6.80343e-14
	Attention-deficit Hyperactivity Disorder	0.000679138	0.00915869	0.942964	8.4277	8	0.392844	-0.00506535	0.00664211	0.5321	-	-	-	TRUE	2.08688e-70
	Tourette Syndrome	0.0509342	0.0216382	0.0382229	9.84469	12	0.629584	-0.000941861	0.0152645	0.552	-	-	-	TRUE	0.000226349
	mtDNA-CN	0.0018108	0.00274042	0.522354	20.301	12	0.0616018	0.0045984	0.00186838	0.00186838	0.000864337	0.00218141	0.0613	TRUE	5.91909e-26
Notes: SE, standard error; df, degree of freedom; MR-PRESSO, Mendelian randomization pleiotropy residual sum and outlier; Sd, standard deviation; mtDNA-CN, mitochondrial DNA copy number.
